# Supplementary material for: Linking DNA repair and cell cycle progression through serine ADP-ribosylation of histones
Source: Nat Commun. 2022 Jan 13;13:185. doi: 10.1038/s41467-021-27867-4 (PMC8758696; doi:10.1038/s41467-021-27867-4)
Supplement: Supplementary file 6 — Source Data [file 41467_2021_27867_MOESM6_ESM.xlsx]

## Sheet: Figure 1A
		% Abnormal nuclear morphology
			Biological Replicate	n1	n2	n3
		Untreated	Ax2 wt	8.47458	13.1579	13.6364
			H3b null	12.8205	25	23.622
		Phleomycin	Ax2 wt	18.0952	23.3333	25
			H3b null	24.1935	32	38.9831

## Sheet: Figure 1B
		% of survival
			AX2 WT			AX2 H3B-
		Phleomycin (µg/ml)	n=1	n=2	n=3	n=1	n=2	n=3
		0	1	1	1	1	1	1
		50	0.815603	0.795918	1.06667	0.777311	0.743119	0.816406
		100	0.794326	0.755102	0.833333	0.647059	0.65367	0.554688
		200	0.51773	0.408163	0.44	0.218487	0.286697	0.246094

## Sheet: Figure 1C
		% of H2AX-P + nuclei
						Recovery time
			Replicate	Ctrl	Phleo	1h	6h	12h	24h	48h
		AX2 wt	n1	20.442	100	100	87.9781	75.6098	31.6092	13.2075
			n2	14.6067	100	100	88.1579	63.3803	42.5743	21
			n3	12.1951	100	100	83.7838	70.7317	43.1193	16.0494
		AX2 H3b null	n1	26.8456	100	100	99.1379	89.3617	53.6	44.6809
			n2	18.3673	100	100	92	83.9286	61.5385	28.9474
			n3	25	100	100	91.1392	89.3617	66.2651	40.7407

## Sheet: Figure 1D
		Relative quantification of Ku80 in chromatin
			Ax2 wt		H3b null
		Replicate	Unt.	Phleo	Unt.	Phleo
		n1	0.306966	1	0.623377	0.580874
		n2	0.706294	1	0.206993	0.55035
		n3	0.785978	1	0.693727	0.354244

## Sheet: Figure 1E
	% of survival
	Replicate		Ax2wt		H3b-
			DMSO	Olap	DMSO	Olap
	n=1	0	1	1	1	1
		100	0.773585	0.419753	0.566449	0.395918
		200	0.542453	0.251852	0.0958606	0.114286
			Ax2wt		H3b-
			DMSO	Olap	DMSO	Olap
	n=2	0	1	1	1	1
		100	1.18045	0.281124	0.971888	0.514905
		200	0.977444	0.24498	0.481928	0.216802
			Ax2wt		H3b-
			DMSO	Olap	DMSO	Olap
	n=3	0	1	1	1	1
		100	0.525862	0.292453	0.435294	0.371859
		200	0.0775862	0.0660377	0.0588235	0.080402

## Sheet: Figure 2E
				Relative quantification of the extra band within ADPr signal
					Replicates	n1	n2	n3
				empty	Unt.	0	0.379377	0.0842822
					Phleo	0.342466	0.610895	0
				empty	Unt.	0	0	0.104332
					Phleo	0.438356	0.439689	0.0897277
				WT	Unt.	0	0	0
					Phleo	1	1	1
				s10a	Unt.	0	0.0026965	0
					Phleo	1.10461	0.371984	0.707921
				s28a	Unt.	0	0	0.0587871
					Phleo	1.32005	2.05447	0.89604

## Sheet: Figure 3A
	Relative number of cells after cold synchronisation (one representative experiment)
	time (h)	Cold release Ctrl	Cold +Noco
	0	1	1
	1	1.09434	0.991667
	2	1.2956	1.00833
	3	1.7044	1.025
	4	1.77358	1.08333
	5	1.80503	1.07083
	6	1.80503	1.07083
	7	1.92453	1.00833

## Sheet: Figure 3F
	Relative quantification of the extra band within ADPr signal
			Replicate	n1	n2	n3
	AX2 wt	-	Unt.	0.0707627	0.0983051	0.277188
			Phleo	0.0894068	0.0689266	0.749337
	H3B null	-	Unt.	0.0601695	0	0.165782
			Phleo	0.383475	0.587571	0.220159
		Flag-H3Bwt	Unt.	0.229661	0.0389266	0.102653
			Phleo	1	1	1
		Flag-H3B DSM	Unt.	0.00648305	0	0.344828
			Phleo	0.211864	0.212994	0.509284

## Sheet: Figure 4A
		% of survival
			AX2 WT							AX2 H3B-
			Mock							Mock							Flag H3B wt							Flag H3B S10T S28A
		Replicate	n=1	n=2	n=3	n=4	n=5	n=6	n=7	n=1	n=2	n=3	n=4	n=5	n=6	n=7	n=1	n=2	n=3	n=4	n=5	n=6	n=7	n=1	n=2	n=3	n=4	n=5	n=6	n=7
	Phleomycin (µg/ml)	0	1	1	1	1	1	1	1	1	1	1	1	1	1	1	1	1	1	1	1	1	1	1	1	1	1	1	1	1
		100	0.684366	0.84375	0.585841	0.738806	0.417832	0.362126	0.757812	0.702222	0.284519	0.359459	0.476636	0.464507	0.402878	0.348214	0.485437	0.784091	0.318919	0.493976	0.613481	0.802817	0.722944	0.54023	0.879032	0.233831	0.171875	0.140893	0.633333	0.116279
		200	0.463127	0.589844	0.123894	0.380597	0.465909	0.166113	0.351562	0.335556	0.0669456	0.0675676	0.0373832	0.249483	0.104317	0.241071	0.286408	0.617424	0.121622	0.246988	0.259386	0.197183	0.359307	0.16954	0.467742	0.0895522	0.130208	0.0790378	0.108333	0.0755814

## Sheet: Figure 4B
	% of survival
			H3b -		Flag WT		Flag S10T S28A
	Replicate	Phleomycin (µg/ml)	DMSO	Olap	DMSO	Olap	DMSO	Olap
	N1	0	1	1	1	1	1	1
		100	0.751678	0.552632	0.867188	0.652174	0.494505	0.735484
		200	0.369128	0.256579	0.59375	0.273292	0.307692	0.348387
	N2	0	1	1	1	1	1	1
		100	0.537246	0.633663	0.938462	0.685057	0.510823	0.458333
		200	0.34763	0.277228	0.830769	0.28046	0.4329	0.430556
	N3	0	1	1	1	1	1	1
		100	0.907975	0.77381	1.02804	0.638298	0.592593	0.684211
		200	0.392638	0.464286	0.523364	0.56383	0.562963	0.4

[truncated: 22 more sheets: Figure 4C, Figure 4D , Figure 4E, Figure 5A, Figure 5B , Figure 5C, Figure 5D, Figure 5E, Figure 6A, Figure 6B, Figure S2A, Figure S2B, Figure S2C, Figure S3A, Figure S3B, Figure S4A, Figure S4B, Figure S5, Figure S6A, Figure S6B …]
